# Supplementary material for: Olaparib Is a Mitochondrial Complex I Inhibitor That Kills Temozolomide-Resistant Human Glioblastoma Cells
Source: Int J Mol Sci. 2021 Nov 3;22(21):11938. doi: 10.3390/ijms222111938 (PMC8584761; doi:10.3390/ijms222111938)
Supplement: Supplementary file 1 [file ijms-22-11938-s001.zip]

Archive with 1 entries (1 files):
- ijms-1410211-supplementary.pdf
